# Supplementary material for: Piveau: A Large-Scale Open Data Management Platform Based on Semantic Web Technologies
Source: The Semantic Web. 2020 May 7;12123:648–64. doi: 10.1007/978-3-030-49461-2_38 (PMC7250617; doi:10.1007/978-3-030-49461-2_38)
Supplement: Supplementary file 1 — Supplementary material 1 (xlsx 15 KB) [file 495694_1_En_38_MOESM1_ESM.xlsx]

## Sheet: Evaluation
	piveau		CKAN		uData		Source
Searching and Finding data							A
Support for data federation	2	Native support for SPARQL	1	Indirect through harvesting	1	Indirect through harvesting	A1
Integration of controlled vocabularies	2	Support for structured controlled vocabulary	1	Support for simple controlled vocabulay	1	Support for simple controlled vocabulay	A3
Filtering, sorting, structering, browsing and ordering search results by diverse dimensions	2	Application of search engine	2	Application of search engine	2	Application of search engine	A9, A5, A6,
Offer an interoperable API	2	DCAT compliant REST	2	DCAT compliant REST	2	DCAT compliant REST	A10, A4
Support multiple languages	2	On interface and dataset level	1	Only on interface level	2	On interface and dataset level	A8
Linked Data Interface	2	SPARQL endpoint	0		0
Geo-Search	2	Available	2	Available	2	Available
Data Provision and Processing							B,C
Data Upload	1	Binary data upload	2	Binary and structured data upload	1	Binary data upload	B1
Data Enrichment and Cleansing	0		0		0		C1, C2
Support for linking and refering other data	2	Any number of links possible	1	Restrictive schema	1	Restrictive schema	A2, C3
Analysis and Visualization							D,E
Provide comprehensive metadata	2	Complete and extensible schema	1	Restricted schema	1	Restricted schema	D1, D2, D3, D9
Offer tools for analyses	0		1	Preview of tabular data	0		D7, E1
Visualizing data on maps	1	Visualization of geo metadata	1	Visualization of geo metadata	1	Visualization of geo metadata	E2
Detailed reuse information	0		0		1	Indicates purpose and user	D8, D4, D5
Quality Assurance							G
Information about data quality	2	Comprehensive quality evaluation	0		1	Simple quality evaluation	D10
Provide quality dimension to compare datasets and its evolution	2	Comprehensive quality evaluation	0		0		G4, G5
Interaction							F
Support interaction and communication between various stakeholders	0		0		2	Discussion plattform	F1, F4
Enrich data	0		0		1	Additional community resources	F6
Support revisions and version history	0		1	Metadata revision	0		F3
Track reuse	0		0		2	Linked reuse in dataset	F2
Performance and Architecture							I
Maturity	1	Application in a few portals	2	Application in many portals	1	Application in a few portals	I2
Personalisation / Custom Themes	1	Replaceable themes	2	Use of theme API	1	Replaceable themes	H3
Scalable Architecture	2	Microservice architecture	1	Monolithic architecture	1	Monolithic architecture
Score	28		21		24

## Sheet: Sources
ID	Category	Source 1	Source 2	Source 3
A	Searching and finding data
A1	Support federation	1
A2	Integrate and refer other sources	2
A3	Use controlled vocabularies	3		8.9
A4	Use interoperable standards	4
A5	Keyword search	5	DSD2
A6	Category browsing	5	DSD2
A7	Data Querying	5
A8	Search for data and metadata in multiple languages	6	DSD5
A9	Filtering, sorting, structering and ordering search results	7	DSD5
A10	Strong API		DSD6	8.10.1
B	Data Provision
B1	Data upload		DUP1
B2	Easy provision of metadata		DUP2
B3	Automatic creation of metadata		DUP3
C	Data Processing
C1	Support data enrichment		DPR1
C2	Support for data cleansing		DPR2
C3	Support for linking datasets		DPR3
D	Analysis of data
D1	Provide metadata	8		8.2
D2	Data about the context	9
D3	Data about the purpose	10
D4	Examples for reuse	11
D5	Domain knowledge for reuse	12
D6	Support for different data formats	13
D7	Offer tools for analyses	14
D8	Information about reuse conditions (Licence)	15		8.3
D9	Information about provenance			8.4
D10	Information about data quality			8.5
D11	Use data identifiers			8.7
D12	Use machine-readable standardized data formats			8.8
E	Visualization of data
E1	Provide and integrate visualization tools	16	DPR4
E2	Visualizing data on maps	17	DPR4
F	Interaction on data
F1	Support interaction and communication between various stakeholders	18, 19, 21	UFB1, UFB2	8.12, 8.14
F2	Track reuse	20
F3	Support revisions and version history	23		8.6
F4	Rating of data		UFB1
F5	User accounts		EOU6
F6	Enrich data by generating new data			8.13
G	Quality analysis on data
G1	Insights about quality dimensions	24
G2	Discuss quality of datasets	25
G3	Context of reuse	26
G4	Provide quality dimension to compare datasets	27
G5	Provide evolution of quality dimension over time, source and reuse	28
H	Usability
H1	Easy to use environment		EOU1
H2	Attractive look		EOU3
H3	Personalisation		EOU6
H4	Documentation		EOU7
I	Performance
I1	Services and pages are loaded quickly		PER2
I2	Maturity		PER3
	Sources
1	The World of Open Data - Chapter 6 - Open Data Infrastructures (Section 6.2)
2	The World of Open Data - Chapter 8 - IS Success Model on Open Data Evaluation (8.3.1)
3	W3C Data on the Web Best Practices
